# Supplementary material for: Enzyme classification with peptide programs: a comparative study
Source: BMC Bioinformatics. 2009 Jul 24;10:231. doi: 10.1186/1471-2105-10-231 (PMC2724424; doi:10.1186/1471-2105-10-231)
Supplement: Additional file 1 — Peptide Programs. Source code for the Peptide Program methodology used in this work. [file 1471-2105-10-231-S1.zip]

Archive with 12 entries (8 files):
- Peptide Programs/
- Peptide Programs/Programs/
- Peptide Programs/Programs/1.8.4.11_prog.txt
- Peptide Programs/Results/
- Peptide Programs/Results/1.8.4.11_results.txt
- Peptide Programs/Data/
- Peptide Programs/Data/1.8.4.11_pos_train.fasta
- Peptide Programs/Data/1.8.4.11_neg_test.fasta
- Peptide Programs/Data/1.8.4.11_neg_train.fasta
- Peptide Programs/Data/1.8.4.11_pos_test.fasta
- Peptide Programs/PeptideProgram.java
- Peptide Programs/PPC.java
