# Supplementary material for: Enzyme classification with peptide programs: a comparative study
Source: BMC Bioinformatics. 2009 Jul 24;10:231. doi: 10.1186/1471-2105-10-231 (PMC2724424; doi:10.1186/1471-2105-10-231)
Supplement: Additional file 1 — Peptide Programs. Source code for the Peptide Program methodology used in this work. [file 1471-2105-10-231-S1.zip › Peptide Programs/Programs/1.8.4.11_prog.txt]

->Parameters
# Regs:2
Reg Limit:128
# Inst:1
Sum Limit:8
Threshold:4
# Class Regs:1
->Instruction Set
Ala
if(Reg[0] ~~ Reg[1]): Reg[1] += 4
Cys
if(Reg[0] ~~ Reg[1]): Reg[0] += 1
Asp
Reg[0] -= 1
Glu
Reg[1] -= 3
Phe
if(Reg[0] >> Reg[1]): Reg[1] -= Reg[1]
Gly
Null
His
Reg[0] -= 3
Ile
Reg[1] += Reg[1]
Lys
if(Reg[0] ~~ Reg[1]): Reg[1] -= 3
Leu
if(Reg[1] >> Reg[0]): Reg[0] -= 3
Met
if(Reg[1] >> Reg[0]): Reg[0] -= 7
Asp
Null
Pro
Reg[1] -= 1
Gln
if(Reg[1] >> Reg[0]): Reg[0] += 4
Arg
Null
Ser
if(Reg[1] << Reg[0]): Reg[0] -= 3
Thr
Null
Val
Reg[1] += 5
Trp
Reg[0] -= 2
Tyr
if(Reg[0] << Reg[1]): Reg[0] += 7
