# Supplementary material for: Enzyme classification with peptide programs: a comparative study
Source: BMC Bioinformatics. 2009 Jul 24;10:231. doi: 10.1186/1471-2105-10-231 (PMC2724424; doi:10.1186/1471-2105-10-231)
Supplement: Additional file 1 — Peptide Programs. Source code for the Peptide Program methodology used in this work. [file 1471-2105-10-231-S1.zip › Peptide Programs/Results/1.8.4.11_results.txt]

Training:
1.0
1.0
1.0
1.0
1.0
Testing:
1.0
1.0
1.0
1.0
1.0
