# Supplementary material for: Enzyme classification with peptide programs: a comparative study
Source: BMC Bioinformatics. 2009 Jul 24;10:231. doi: 10.1186/1471-2105-10-231 (PMC2724424; doi:10.1186/1471-2105-10-231)
Supplement: Additional file 1 — Peptide Programs. Source code for the Peptide Program methodology used in this work. [file 1471-2105-10-231-S1.zip › Peptide Programs/Data/1.8.4.11_neg_test.fasta]

>A0AJW4
MDESKKNERLKQLTDIQYNVTQKAGTERPFQNEFYDNAAKGIYVDIVSGKPLFSSTDQYDAGCGWPSFTKPIDEAEVKEHKDRTHGMIRTEVKSVDADSHLGHVFPDGPQDKGGLRYCINSAALRFIPVDKLDDEGYQAYKKIFE
>A5GQT3
MDRTIDDPVEASENDWRSKLTPEQFRITREGGTERAFTGAYWNHKGDGMYRCICCGAELFRSDRKFDSGTGWPSFWEGVNPEAIRTIQDVSHGMVRTEIRCAKCDSHLGHVFQDSPTPTGLRYCVNSASLDFKDKT
>A7X2A9
MLKKDKSELTDIEYIVTQENGTEPPFMNEYWNHFAKGIYVDKISGKPLFTSEEKFHSECGWPSFSKALDDDEIIELVDKSFGMVRTEVRSEESNSHLGHVFNDGPKESGGLRYCINSAAIQFIPYEKLEELGYGDLISHFDK
>A8GFD8
MAKETTPDHPATELNEIQRYVTQERGTEAPYSGKLLHNKREGVYHCLCCNQPLFYSDSKYDSGCGWPSFYQPVSDDAIRYLDDNTHNMHRVEIRCGHCDAHLGHVFPDGPQPTGERFCVNSASLSFTDGENGDKTAG
>P0A747
MANKPSAEELKKNLSEMQFYVTQNHGTEPPFTGRLLHNKRDGVYHCLICDAPLFHSQTKYDSGCGWPSFYEPVSEESIRYIKDLSHGMQRIEIRCGNCDAHLGHVFPDGPQPTGERYCVNSASLRFTDGENGEEING
>P65448
MKYQKSAEAIAKLSAEQYRVTQENGTERPGTGEYLYNKEPGIYVDIVSGEPLFASSDKYESHCGWPSFTKPIERANVTELTDMSHGMVRTEVRSAHGDSHLGHVFPDGPVDRGGLRYCINSASLRFVPKDRMEAEGYGDYLDQVEG
>P99065
MLKKDKSELTDIEYIVTQENGTEPPFMNEYWNHFAKGIYVDKISGKPLFTSEEKFHSECGWPSFSKALDDDEIIELVDKSFGMVRTEVRSEESNSHLGHVFNDGPKESGGLRYCINSAAIQFIPYEKLEELGYGDLISHFDK
>Q0T4Y5
MANKPSAEELKKNLSEMQFYVTQNHGTEPPFTGRLLHNKRDGVYHCLICDAPLFHSETKYDSGCGWPSFYEPVSEESIRYIKDLSHGMQRIEIRCGNCDAHLGHVFPDGPQPTGERYCVNSASLRFTDGENGEEING
>Q1ID16
MQKIDKTLEEWRAMLDPAQYQVCRLKGTERPFSGKYNSERRDGVYHCICCDLPLFDSKAKFDSGCGWPSFYEPIEEAAMIEIRDTSHGMIRTEVTCAQCDAHLGHVFPDGPPPTGLRYCINSVCLDLKPRD
>Q321R4
MANKPSAEELKKNLSEMQFYVTQNHGTEPPFTGRLLHNKRDGVYHCLICDAPLFHSETKYDSGCGWPSFYEPVSEESIRYIKDLSHGMQRIEIRCGNCDAHLGHVFPDGPQPTGERYCVNSASLRFTDGENGEEING
>Q46EH1
MAQKAVEKSEEEWKKVLTPEQYHVLRQKGTERPFSGNLYYNKEKGVYTCAACGQELFSSDTKFESGTGWPSFYDVISSDRVRLKEDTSYFMNRIEVVCSRCGSHLGHVFEDGPAPTGKRYCINSVSLNFKTEEEGKQGEERM
>Q4L6D3
MIKKDKNELNEMEYLVTQENGTEPPFQNEYWNHFDKGIYVDKISGKPLFTSEEKFESNCGWPSFSKSIDDDEIIELVDKTFGMIRTEVRSEDANSHLGHVFNDGPKESGGLRYCINSAAIQFIPYDKLEELGYGDLIPHFEK
>Q65ID2
MTNNKEERLKQLTRMQYEVTQKNGTEPPFQNEYWDLHEDGIYVDIVSGKPLFSSLDKFDAHCGWPSFTKPVDAGEIEEKLDTSHGMIRTEVRSKSADSHLGHVFPDGPGPDGLRYCINSAALRFVPKDDLEKEGYGEYVKLFERKKSGEES
>Q6GGY4
MLKKDKSELTDIEYIVTQENGTEPPFMNEYWNHFAKGIYVDKISGKPLFTSEEKFHSECGWPSFSKALDDDEIIELVDKSFGMVRTEVRSEESNSHLGHVFNDGPKESGGLRYCINSAAIQFIPYEKLEELGYGDLISHFDK
>Q83L66
MANKPSAEELKKNLSEMQFYVTQNHGTEPPFTGRLLHNKRDGVYHCLICDAPLFHSETKYDSGCGWPSFYEPVSEESIRYIKDLSHGMQRIEIRCGNCDAHLGHVFPDGPQPTGERYCVNSASLRFTDGENGEEING
>Q88W33
MDKQQGELRQRLTPEQYAVTQEAATERPFSGEYDNFYQEGIYVDVVSGQALFSSRDKYDAGCGWPSFTKPIDQTNLNEHRDESFGMHRTEVTSTQANSHLGHVFPDGPRDRGGLRYCINSAALKFIPVADLEKAGYGQYQSLFK
>Q8E026
MKETQEELRQRIGHTAYQVTQNSATEHAFTGKYDDFFEEGIYVDIVSGEVLFSSLDKFQSGCGWPAFSKPIENRMVTNHQDHSHGMHRIEVRSRQADSHLGHVFNDGPVDAGGLRYCINSAALDFIPYDQMAKRGYGDYLSLFD
>Q8PWF5
MAQNKIEKSEEDWKSVLTPEQYHVLRQKGTERPFSGNLYYNKEKGIYTCAACGQELFSSDTKFESGTGWPSFYDVISSDRVRLHEDNSYFMKRIEVVCSRCGSHLGHVFEDGPEPTGQRYCINSVSLGFTKEEDTGKEKE
>Q8ZEK7
MAKELNPTENIEKLSDIQRYVTQERGTEAPFTGKLLHNKRDGVYQCLCCHQPLFISESKFDSGCGWPSFYQPIDADSIRYIDDYSHNMHRIEIRCGNCDAHLGHVFPDGPQPTGERYCINSASLNFVDDQNGEQTAG
>Q99ZV6
METSDELKQRIGDLSYEVTQHAATESPFTGEYDNFFEKGIYVDIVSGEVLFSSLDKFNSGCGWPAFSKPIENRMVTNHDDSSYGMRRVEVKSREAGSHLGHVFSDGPKEAGGLRYCINSAALKFIPYDQMEKEGYAQWLTLFDET
>Q9KCX2
MTEQNEELKKKLTPLQYEVTQNNGTEPPFRNEYYDLEAEGIYVDIVSGKPLFSSKDKYDAGCGWPSFTKPIDEEEVIEKEDRSHGMFRTEVRSKQADSHLGHVFPDGPGPNGLRYCINSAALRFIPKADLEKEGYGKYKALFD
>Q9ZNJ9
MNHKKEKEYKKLDTEKLKENLTELQYNVTQRNATEKPFLNKYDKHFEDGIYVDIVSGEPLFLSIDKFNSGCGWPAFSKPISRKYIKERADFSHGMSRIEVRSKNADSHLGHVFNDGPIENGGMRYCINSASLKFIAKDKLKEEGYEEFLPLFEKDKQEL
>A0RBN2
MLTYETWEENDVSFSEEDETKGALSVLSWAYKEYKSEIVYACSFGVEGMVLLHLINQVNPSAKVVFLDTNVHFQETYELIQKVRERFPSLNIIEKQPKLTLDEQDKLHGDKLWESNPNLCCKIRKILPLEESLANEKAWISGLRREQSETRKHTKFINQDHRFQSIKVCPLIHWTWKEVWRYVYKHSLPYNPLHDVGYPSIGCEKCTLPVGEGGDSRDGRWAGKVKTECGLHYQ
>A4WDV9
MSLLDLNALNDLPKVERILALAETNAKLEKLDAEGRVAWALENLPGEYALSSSFGIQAAVSLHLVNTIRPDIPVILTDTGYLFPETYQFIDELADKLKLNLKVYRAEQSAAWQEARYGKLWEQGVEGIEKYNDINKVEPMNRALEELNVKTWFAGLRREQSGSRASLPVLGIQRGVFKVLPIIDWDNRTVYQYLQKHGLKYHPLWDQGYLSVGDTHTTRKWEPGMAEEETRFFGLKRECGLHEG
>A7MSZ6
MLDSVASKPELAELLTLTKTEQILRLAQINVELEQLSAQERVKWALENLEGEFAVSSSFGIQAAVMLHLVTQQKPDIPIILTDTGYLFAETYQFIDQLKAQLNLNLKVYRAKESANWQEARYGKLWEQGIEGIEKYNKINKVEPMRRALREQNVGTWFSGLRREQSQSRAGLPILSIQNGVFKFLPVIDWTNKDVHYYLEEHGLSYHPLWEQGYLSVGDTHTSRKWEPGMSEEETRFFGLKRECGLHEDDGSEQDGSGI
>A8FD22
MLTYENWQEPSITFQEDDLYKGALSVLKWAYGHYGDQLVYACSFGIEGIVLIDLIAKVKKDARIVFLDTGLHFKETYDTIDAVKERYPGLDIVLKTPELTVEEQNDQHGDQLWKTDPQSCCHMRKVIPLQEALSGYPAWLSGLRREQSPKRAGTNFLNKDEKFKSVKVCPLIHWTWKDIWRYASREELTYNPLHDQGYPSIGCAPCTQPAFTAQDLRSGRWSGTAKTECGLHE
>P17853
MSQLDLNALNELPKVDRVMALAETNAQLEKLSAEERVAWALENLPGEYVLSSSFGIQAAVSLHLVNQIRPDIPVILTDTGYLFPETYQFIDELTDKLKLNLKVYRAGESPAWQEARYGKLWEQGVEGIEKYNEINKVEPMNRALKELKAQTWFAGLRREQSGSRAHLPVLAIQRGVFKVLPIIDWDNRTVYQYLQKHGLKYHPLWDQGYLSVGDTHTTRKWEPGMAEEETRFFGLKRECGLHEG
>P56860
MMTAEVRTPEQGGGPLTTEPRAPRSAPGHADASAPAFGPETDPRDIIRWALAAHPDLLMPSAFNLNGVVLLDLAAQAGYRGEVVFVDTGYHFPETLATRDRLESRYPELTFVTLNAGASPDDGQTPPDLYASDPDACCAARKVDPLQRYLKEQGPSALLNARSRDQASTRADIPFVEEGGARRRVNPLAHWTREQLEAYAAEHDLPVNPLYFDGFLSIGCWPCTRAVKPGEDARAGRWAGKGKTECGLWQGENKL
>P72794
MSHTLTKLDLPTLQTELENATAQQIITWAAQTFGPGLVMSTSFGIQAAVMLHLVTSIVPNIPVIWIDTGYLPLETYQFADQLTGRLQLNLKVYQSPLSPARMEALYGKLWQQKDVESLNRYDQIRKVEPMQRALKELEAIAWLTGLRRDQTRHRQNLKPVDLQGNQYKVLPILDWNSKMVYEYLTAHDLPYHPFFDQGYVSVGDWHSSRPLMAHDEDERDTRFHGLKQECGLHLPLSPEAGQSLDSSAL
>Q10270
MSSIDTPANKLQAKTLFHPEHLEYINKQLSELSPQDILKWCRWTLPSLFQTSALGLSGLVIMDMLSKMDMNVPLIFINTLHHFPETLDLLEKVKTKYPNVPVHVYRCAEAANEKEFAQKFGEKLWETDESRYDFLVKVEPASRAYSDLNVLAVFTGRRRSQGGERGSLPIVQLDGPVLKINPLANWSFTEVHNYIITNNVPYNELLNKGYRSVGDWHSTQPVREGEDERAGRWRGREKTECGLHSHPQSKFAQYMAELKKKETADQ
>Q31XM6
MSKLDLNALNELPKVDRILALAETNAELEKLDAEGRVAWALDNLPGEYVLSSSFGIQAAVSLHLVNQIRPDIPVILTDTGYLFPETYRFIDELTDKLKLNLKVYRATESAAWQEARYGKLWEQGVEGIEKYNDINKVEPMNRALKELNAQTWFAGLRREQSGSRANLPVLAIQRGVFKVLPIIDWDNRTIYQYLQKHGLKYHPLWDEGYLSVGDTHTTRKWEPGMSEEETRFFGLKRECGLHEG
>Q4L9F3
MSVPTITYENFEGDPFIDSISTDDATKGAYEILEWAYRTYGDSIVYSCSFGAESMVLIDLIYQIKPDAQIVFLDTDLHFQETYDLIDRVKEHFPKLRIEMKKPDLTLEEQADKYNPALWKNNPNQCCYIRKIKPLEEVLGGAVAWVSGLRRDQSPTRANTNFINKDERFKSVKVCPLIYWTEDEVWDYIKKHDLPYNALHDQHYPSIGCIPCTAPVFDSEDSRAGRWSNFDKTECGLHVADKP
>Q5L2X9
MLTYDQWEKAEKPSFPSDNETKGALDVLAWAYREYGDEIVYACSFGIEGIVLIDLISQVKPDAEIVFLDTGLHFPETYDTIAKVKEKYPSLRIVMKQPRLTLEEQKAQFGDELWKRDPNKCCELRKVIPLREVLTGVTAWISGLRREQSPTRRHVEYINKDDKFRSIKVCPLIHWTWKDVWNYVYKRHLPYNVLHDRGYPSIGCAPCTAPATDPNDLRSGRWAGQGKTECGLHLA
>Q66ED2
MSQFNLSELNALPKAKQAAALVLVNGQLEHLTAQERVSWALDNLPGEFVLSSSFGIQAAVCLHLVTRQRPDIPVILTDTGYLFPETYRFIDDLTEKLQLNLQVFRAAHSPAWQEARYGKLWEQGVEGIERYNTLNKVEPMNRALEALGAQTWFAGLRREQSGGRSQLPVLALQRGIFKLLPIIDWDNRQVYQYLTQHGLSYHPLWEQGYLSVGDTHTTRKWEPGMSEEETRFFGLKRECGLHEG
>Q7MB85
MSQFSLSQCVSMTAEQQEQSLAEINLRLEMMDAHQRVNWALENLPGEFVLSSSFGIQAAVCLHLVTQEYPDIPVILTDTGYLFPETYQFIDKLTTQLKLNLQVFSAEHSPAWQEARYGKLWEQGVEGIERYNQINKVEPMNRALKNLRAQSWFAGLRRQQSESRSKLPVLAVQRGVFKILPIIDWDNRRVHQYLTKHGLEYHPLWEQGYLSVGDIHTTQKWEPGMSEEQTRFFGLKRECGLHEN
>Q87DH1
MTVLPALPPLDDLETLNVHLETLSAENRVCWALEHGPDHPALSSSFGAQSAVMLHLLTRFAPDITVILVDTGYLFPETYRFADTLTERLKLNLKVYQPLRSGAWTEARHGRLWEQGIDGINQYNTLHKVEPMRRALEELQVGTWFTGLRRGQSSTRTQTSIVQRRDERYKISPIADWTDRDIWEYMKHHDLPYHPLWEQGYVSIGDIHTTRPLEPDMREEDTRFFGFKRECGIHENI
>Q8EQP2
MGGYSVTYSNFVKDPYKDWFPDDETNGASKILQWAYEVYGTDIVYACSFGAEGMVLIDLISKTQKNADIVFLDTDLHFQETYDLIEDIKVKYPTLNIHIKKPDLTLEEQAAEHGSALWKRQPDQCCYIRKIKPLEDALSGAPAWISGLRREQSVSRSKTDFINKDERFKSIKVCPLIHWTWDDVWEYIKDNNLPYNELHDNGYPSIGCIPCTSQVSDSSDSRAGRWAGTQKTECGLHTSD
>Q8X7U3
MSKLDLNALNELPKVDRILALAETNAQLEKLDAEGRVAWALDNLPGEYVLSSSFGIQAAVSLHLVNQIRPDIPVILTDTGYLFPETYRFIDELTDKLKLNLKVYRATESAAWQEARYGKLWEQGVEGIEKYNDINKVEPMNRALKELNAQTWFAGLRREQSGSRANLPVLAIQRGVFKVLPIIDWDNRTIYQYLQKNGLKYHPLWDEGYLSVGDTHTTRKWEPGMAEEETRFFGLKRECGLHEG
>Q9KCT3
MDQSIQVNINEVNQALERKDSLDVIKWAYKTYGDKLVYACSMGAEGMVLIDLISKVRPDAPVIFLDTDFHFSETYELIERVKERYPKLQLKLVKPELTPEEQAETYGDRLWERQPDLCCKLRKLVPLEKELAQYDAWMSGLRRDQSPTRTNTQFVNEDRRFGSTKICPLIHWTSEEIWMYIELHQLPYNDLHDKQYPSIGCEYCTRPVKEGEDERAGRWSNTSKTECGLHQ
>P92981
MALAVTSSSTAISGSSFSRSGASSESKALQICSIRLSDRTHLSQRRYSMKPLNAESHSRSESWVTRASTLIAPEVEEKGGEVEDFEQLAKKLEDASPLEIMDKALERFGDQIAIAFSGAEDVALIEYARLTGKPFRVFSLDTGRLNPETYRLFDAVEKQYGIRIEYMFPDAVEVQALVRNKGLFSFYEDGHQECCRVRKVRPLRRALKGLKAWITGQRKDQSPGTRSEIPIVQVDPVFEGLDGGVGSLVKWNPLANVEGADVWNFLRTMDVPVNALHAQGYVSIGCEPCTRPVLPGQHEREGRWWWEDAKAKECGLHKGNIKEEDGAADSKPAAVQEIFESNNVVALSKGGVENLLKLENRKEAWLVVLYAPWCPFCQAMEASYIELAEKLAGKGVKVAKFRADGEQKEFAKQELQLGSFPTILLFPKRAPRAIKYPSEHRDVDSLMSFVNLLR
