# Supplementary material for: Enzyme classification with peptide programs: a comparative study
Source: BMC Bioinformatics. 2009 Jul 24;10:231. doi: 10.1186/1471-2105-10-231 (PMC2724424; doi:10.1186/1471-2105-10-231)
Supplement: Additional file 1 — Peptide Programs. Source code for the Peptide Program methodology used in this work. [file 1471-2105-10-231-S1.zip › Peptide Programs/Data/1.8.4.11_pos_test.fasta]

>A0AJW5
MTKESLEKATFAGGCFWCMVKPFDTQPGIEKVVSGYTGGHTVNPTYKEVCSGTTGHTEAIEITFDPAIFPYEKLVEVYWQQTDPTDAAGQFVDRGDSYRPVIFCHNDEQKEIAEKSKAALDASGRFKKPIVTEIAKAETFYPAEEYHQDFYKKEKAHYEGYQVASGRAAFIDANWKG
>A1R7D2
MKTFVLGGGCFWCLDAVYQKTRGVSSVVSGYTGGHVRNPDYYEVCSGTTGHAEVVAVTFDETVVPEEVILDMFFALHDPTTLNRQGYDVGTQYRSSMFYTTTEEKVLFEEAIERAQALWSDPIVTEVSRLPEFHEAEEVHQNYYAKFPYQGYCQVIINPKLAKARKYYSAWLTA
>A4TRL2
MQNVDNTAVIDAANALPGRLTSIPVSPLHAVHGHSMTYIPEGMDLAFFAMGCFWGAERLFWQQPGVYSTAAGYSGGHTPNPTYHEVCSGRTGHAEVVRVVFDPAVISYQQLLQIFWENHDPAQGMRQGGDVGTQYRSAIYVLTPEQEEQAHKSRERFQQAMEKAGDQRVITSEITVALPFYYAEDDHQQYLHKNPHGYCGLGGIGVCLPPNV
>A5TYL2
MTSNQKAILAGGCFWGLQDLIRNQPGVVSTRVGYSGGNIPNATYRNHGTHAEAVEIIFDPTVTDYRTLLEFFFQIHDPTTKDRQGNDRGTSYRSAIFYFDEQQKRIALDTIADVEASGLWPGKVVTEVSPAGDFWEAEPEHQDYLQRYPNGYTCHFVRPGWRLPRRTAESALRASLSPELGT
>A6WYH5
MSFLDSYRKKTQMPSTDEALPGRAQPIPTSTTHFVNGRPLKGPWPEGYKQVLFGMGCFWGAERLFWQVPGVYVTAVGYAGGVTPNPTYEETCTGLTGHAEVVLVVYDPKVVSLDELLTLFWEEHDPTQGMRQGNDIGTTYRSVIYTFDKTDRDVAEKSREAYSQALAGRGLGPITTEIEDAPELYYAEDYHQQYLAKNPNGYCGLRGTGVSCPIPLAQ
>A7MM56
MSFFDKKQMITEEEALPGRNTRMPVAALHTVTGHSMTNVPEGMEVALFAMGCFWGVERLFWALPGVYSTAAGYTGGYTPNPTYREVCSGQTGHAEAVRVVYDPNVISYEQLLQVFWENHDPAQGMRQGNDVGTQYRSAIYPLTPEQEAAAQASLERFRAAMEAAGDYRHITTEIAPAKPFYYAEDEHQQYLHKNPYGYCGIGGIGVCLPPEA
>A8G8X6
MVPFFDKTQTVDQANALPGRTTPMPVATLNVVTDHSMTQVPDGLEVAIFAMGCFWGVERLFWQQQGVYSTAAGYSGGYTPNPTYREVCSGQTGHTEVVRVVFDPKIISYKQLLQVFWENHDPAQGMRQGGDVGTQYRSAIYTLTPEQQTEAESSLQRFQQAMEQAGDKRAITTEVAPALPFYYAEDDHQQYLYKNPEGYCGLGGIGVCLPPQG
>P08761
MSLTITSSVTHPELKDLSTVRNEQKELNISPVHDVNVTKATATFGMGCFWGAESLYGATRGVLRTTVGYAGGSSDLPTYRKMGDHTEVLEIDYDPTVISFKELLDLFWNNHEYGLTTPIKRQYASLILYHDEEQKQVAHASKLEEQERRAPEIITTEIASKENFYPAEAYHQKYRLQGHKDLASSLNLSPKLLQTSYVATKLNGYLAGVGGIEQFKAEAETMGLTPTQRQYCYYHVEQNEGQGLYC
>P0A085
MTKEYATLAGGCFWCMVKPFTSYPGIKSVVSGYSGGHVDNPTYEQVCTNQTGHVEAVQITFDPEVTSFENILDIYFKTFDPTDDQGQFFDRGESYQPVIFYHDEHQKKAAEFKKQQLNEQGIFKKPVITPIKPYKNFYPAEDYHQDYYKKNPVHYYQYQRGSGRKAFIESHWGNQNA
>P0A5L1
MTSNQKAILAGGCFWGLQDLIRNQPGVVSTRVGYSGGNIPNATYRNHGTHAEAVEIIFDPTVTDYRTLLEFFFQIHDPTTKDRQGNDRGTSYRSAIFYFDEQQKRIALDTIADVEASGLWPGKVVTEVSPAGDFWEAEPEHQDYLQRYPNGYTCHFVRPGWRLPRRTAESALRASLSPELGT
>P45213
MKLSKTFLFITALCCATPTLAIQNSTSSSGEQKMAMENTQNIREIYLAGGCFWGMEAYMERIHGVKDAISGYANGNTEKTSYQMIGLTDHAETVKVTYDANQISLDKLLKYYFKVIDPTSVNKQGNDRGRQYRTGIYYQDGADKAVIGQALAQLQTKYKKPVQIEVQPLKNYIVAEEYHQDYLKKNPNGYCHIDITKADEPVIDEKDYPKPSDAELKAKLTPLQYSVTQNKHTERSFSNEYWDNFQPGIYVDITTGEPVFSSNDKFESGCGWPSFTKPIIKDVVHYETDNSFNMQRTEVLSRAGNAHLGHVFDDGPKDKGGLRYCINSASIKFIPLAEMEKAGYGYLIQSIKK
>P54152
MASSTTNNPALDLDSDTPENPGHELAQFASGCFWGSELRFQRVVGVIKTEVGYSQGHVHDPNYRLVCSGTTNHSEVVRVQFDPQVCPYSDLLSVFWSRHDPTTLNRQGGDVGTQYRSGIYYYNEEQDCLAKKSKEAKQKEFKDKRVVTEILPAKRFYRAEEYHQQYLEKGGGNGNKQSAQKGCNDPIKCYG
>P65445
MTKEYATLAGGCFWCMVKPFTSYPGIKSVVSGYSGGHVDNPTYEQVCTNKTGHVEAVQITFDPEVTSFENILDIYFKTFDPTDDQGQFFDRGESYQPVIFYHDEHQKKAAEFKKQQLNEQGIFKKPVITPIKPYKNFYPAEDYHQDYYKKNPVHYYQYQRGSGRKAFIESHWGNQNA
>Q02EZ9
MVLRSEILTKKSELPTPDQALPGRESAMPVPEAHFVNGRPLTAPFPAGLQQVLFGMGCFWGAERRLWQQPGVWVTAVGYAGGYTPNPTYDEVCSGLTGHSEVVLVVYNPQETSFEQLLKVFWEAHDPTQGMRQGGDIGTQYRSVIYTFDAAQKAAAMASRENFQAELAKAGYDRITTEIADVPPFYYAEAYHQQYLAKNPNGYCGLGGTGVCLPA
>Q0ATD8
MSDPIWKSRIIPAEQALPGRADALSPTTSHAITGREIKADTPEGMQEIFLGLGCFWGAERLFWETDGVWHTAVGYGGGTTPNPTYQETCSGATGHAELVRVVFDPEMLSLDQVLKIFWEGHDPTQGMRQGNDRGTQYRSAIYATTPEQLVAAHDAAARYQAELDGAGLGTITTEIVKAGPFYYAEDEHQQYLARNPSGYCGIGGTGVVCPIGRHAPT
>Q0TM63
MKKIILAGGCFWGVEEFLSRINGVVSTEVGYANGRTENPTYEDICTKNTYFAEVCLVNYDENIISLKELLAKFWTIIDPTSLNKQGNDVGSQYRTGIYYVDPSDLEEILNSKEELQKSYSKKIVTEVKPLENYYKAEEYHQKYLKKNPNGYCHIKLD
>Q1JI75
MERAIFAGGCFWCMVQPFEEQAGILSVRSGYTGGHLPNPSYEQVCAKTTGHTEAVEIIFDPKQIAYKDLVELYWAQTDPTDAFGQFEDRGDNYRPVIYYTTERQKEIAEQSKASLQASGRFDQPIVTTIEPAEPFYLAEDYHQGFYKKNPKRYAQSSAIRHQFLEENWS
>Q2NZR7
MLGIGAFKQRIPCPGEALPGREQALPLHNTHLINGHPLRGEFTGLAQVQFGLGCFWGAERKFWKVPGVYTTAAGYAGGQTPNATYSEVCSGQTGHTEAVLVVFDEQAVSFEHLLRTFWESHDPTQGMQQGNDVGTQYRSAIYCTTQAQYAAALASRDAYQQQLTAAGYGAITTEIGFPAPTFYYAEDDHQQYLAKHPNGYCGLGGTGVSCPIGLDA
>Q3BX45
MLGIGAFKQRMPRPGEALPGREQALPLHNTHLVNGHPLRGEFIGLAQVQFGLGCFWGAERKFWNVPGVYTTAVGYAGGQTPNATYSEVCSGQTGHTEAVLVVFDEQAVSFAQLLRTFWESHDPTQGMQQGNDVGTQYRSAIYCTTQAQYDAALASRDAYQQQLTAAGYGAITTEIRFPAPTFYYAEDDHQQYLAKHPNGYCGLGGTGVSCPIGLDA
>Q48UX4
MERAIFAGGCFWCMVQPFEEQAGILSVRSGYTGGHLPNPSYEQVCAKTTGHTEAVEIIFDPEEISYKELVELYWVQTDPTDAFGQFEDRGDNYRPVIYYTTERQKEIAEQSKANLQASGRFDQPIVTTIEPAEPFYLAEDYHQGFYKKNPRRYAQSSAIRHQFLEENWS
>Q4ZM24
MTLRSEILVNKNVLPTAEQALPGRETPMALPEFHFVNGNPLLGPFSSNVEFAIFGMGCFWGAERRLWQQEGVVSTVAGYAGGFTPNPTYEEVCSGLTGHTEVVLVVYEPAKISYEELLKVFWEVHNPTQGMRQGNDIGTQYRSVIYCTTPEQLDAAKASAETFQAQLNKAGKGTITTEIEQAPTVYFAEAYHQQYLAKNPQGYCGLGGTGVCMPA
>Q5HVD4
MKNIILGGGCFWCIEAVFERLKGVINTEVGYSGGKPNPSYESVCNGDGNIEVVKINYDEKQISLLEILILFFKIHDPTSIDKQGEDIGIQYRSIIFYENEEDKILAQNFIEEQQKIFSKKIVTKISRLQTYYKAENYHQHYFINNPDQGYCQAVIAPKLQKIQSD
>Q65ID1
MAEKRELATFAGGCFWCMVKPFDEQPGILKVESGYTGGHTENPTYEEVCSNTTGHREAVQITFDPDVFPYEKLLELYWQQIDPTDSGGQFTDRGESYRTAIFYHNDKQRKLAEESKKKLGESGIFKDPIATDILEAGPFYPAEEYHQDYHKKHPERYTQYRIGSGREGFLQQHWGRKHDEQ
>Q6G9J8
MNINTAYFAGGCFWCMTKPFDTFDGIEKVTSGYMGGHIENPTYEQVKSGTSGHLETVEIQYDVALFSYNKLLEIFFSVIDPLDTGGQYQDRGPQYQTAIFYTNDHQKELAETYIEQLKNTINADKAIATKILPASQFYKAEDYHQDFYKKNPERYAEEQKIRQEYKNKQ
>Q6LYY1
MKNIKTTVFGMGCFWGAEEVFRKINGVVSTEVGFMGGTIKNPTYGQVCRGKSGHIEVVKIDYDPEIISYDELLDLFWNNHNPTTPNKQGWDVGEQYSSYIFYFDDEQKLIAEKSLEKMQENTDLKIVTIIEKAGSFYPAEEYHQKYFMKKNNSILNF
>Q7D255
MFLFDTLSKKTTMPTEETALPGREEALAVPETHFVNGRPLKGPYPDGLEIIYLGMGCFWGAERLFWKTPGVWVTAVGYAGGFTRNPTYHETTTGQTGHAEVVKVVYDPAVISLSGLLKIFFEEHDPTQGMRQGNDVGTTYRSAIYATTEGQLQQAQKARDAFQQALDEAGHGHAITTEIGPLETFYYAEDYHQQYLAKNPGGYCGLRGTGVSCNIG
>Q82I51
MAAQTQRAVLAGGCFWGMEDLIRRLPGVTATRVGYTGGDVPNATYRNHGTHAEAIEILFDPARTDFRAILEFFFQIHDPSTKNRQGNDIGLSYRSAIYYVDDEQKRIAEDTIADVDASGLWPGKVVTEVEPVGPFWEAEPEHQDYLERYPDGYTCHFPRPGWRLPARAEG
>Q899M3
MKGVKFMKEIILAGGCFWGVEEYFSRIYGVVDTKVGYVNGVTKNPSYEEVCNGNTGYAEGCYIKFDESIIGLKRILDKFWDIIDPTILNRQGPDVGHQYRTGIYYYDKEDLDDILKSKDEISKKYDKPIVTEVEKVTYFYLAEEYHQKYLKKNPNGYCHINLDN
>Q8FAG4
MSLFDKKHLVSPADALPGRNTPMPVATLHAVNGHSMTNVPDGMEIAIFAMGCFWGVERLFWQLPGVYSTAAVYTGGYTPNPTYREVCSGDTGHAEAVRIVYDPSVISYEQLLQVFWENHDPAQGMRQGNDHGTQYRSAIYPLTPEQDAAARASLERFQAAMLAADDDRRITTEIANATPFYYAEDDHQQYLHKNPYGYCGIGGIGVCLPPEA
>Q8P046
MIYLAGGCFWGVEEYFSQVDGVLDAVSGYANGRGDTTNYQLIHQTGHAETVEVAYDTNRISLKELLLHFFRIIDPTSLNKQGNDRGSQYRTGIYYTDKADLAIIDEVFKEKAKDYKKKIVVEKAPLKHFIKAEDYHQDYLKKNPNGYCHIDINQATYPVIDESKYPKPSATEIKEKLSADEYRVTQKNETEKAFSNRYWDSFDAGIYVDVVTGEPLFSSKDKFESGCGWPSFSRPISPDVVRYKEDKSFNMTRTEVRSRSGNSHLGHVFTDGPKDQGGLRYCINSLSITFIPKADMEAKGYGYLLSSVE
>Q8TQV6
MEGNEKAEQKNATSEESTDIFENPGEGLEKATFAAGCFWGIEEAFRQVKGVVATAVGYSGGHFEKPTYEQVCTLDTGHAEAVRVIFDPKVVSYKNLLDVFWKIHDPTTKNRQGPDVGKQYRSVIFYHNEEQKAAALASKEELEKAGVFKNPIVTEIVPVSEFYMAEDYHQQYFEKKGFLQNILRSFKK
>Q8Y640
MTKESLEKATFAGGCFWCMVKPFDTQPGIEKVVSGYTGGHTVNPTYKEVCSGTTGHTEAIQITFDPAVFPYEKLVEVYWQQTDPTDAAGQFVDRGDSYRPVIFYHNEEQKEIAEKSKAALDASGRFKKPIVTEIAKAETFYPAEEYHQDFYKKEKAHYEGYQVASGRAAFIDANWKG
>Q8ZB94
MQNVDNTAVIDAANALPGRLTSIPVSPLHAVHGHSMTYIPEGMDLAFFAMGCFWGAERLFWQQPGVYSTAAGYSGGHTPNPTYHEVCSGRTGHAEVVRVVFDPAVISYQQLLQIFWENHDPAQGMRQGGDVGTQYRSAIYVLTPEQEEQAHKSRERFQQAMEKAGDQRVITSEITVALPFYYAEDDHQQYLHKNPHGYCGLGGIGVCLPPNV
>Q92SY7
MFLIDMFNKKTILPDAATALPGREEEIPTATTHFVSGRPLQGPYPEGMKKVLFGMGCFWGAERLLWEIPGVYVTAAGYSGGLTPNPTYQETTTGLTGHTEVVLVVYDPAKVSLQRLLKTFFEEHDPTQGMRQGNDVGTTYRSAIYVYDEEQLAEANAARNAFQKALRVYNHDREITTEIAKAGPFYFAEDYHQQYLAKNPDGYCGLRGTGVSCPIGA
>Q97MV3
MKKIIFAGGCFWGVEAYFNTIDGVLNTKVGYANGNTEDPTYEDVCTDSTGYAEACYIEYDEKQLKLEKLIDAYWKVVDPTLKNRQGHDEGTQYRTGIYYVDEEDLKVILESKDKEQEKYDAPIVTEILPLKNFYDAEEYHQKYLDKNPNGYCHIPKELLKKH
>Q99YT1
MIYLAGGCFWGVEEYFSQVDGVLDAVSGYANGRGDTTNYQLIHQTGHAETVEVAYDANRISLKELLLHFFRIIDPTSLNKQGNDRGSQYRTGIYYTDKADLAIIDEVFKEKAKDYKKKIVVEKAPLKHFIKAEDYHQDYLKKNPNGYCHIDINQATYPVIDESKYPKPSATEIKEKLSADEYRVTQKNETEKAFSNRYWDSFDAGIYVDVVTGEPLFSSKDKFESGCGWPSFSRPISPDVVRYKEDKSFNMTRTEVRSRSGNSHLGHVFTDGPKDQGGLRYCINSLSITFIPKADMEAKGYGYLLSSVE
>Q9AL99
MKKSKLVVALAAILSCAAIPTTVMAESNVQQTMEKSNMSEAKKDLHEIYLAGGCFWGIEAYMERIYGVEDAISGYANGKSDKTNYQKIGITDHAETVKVTYDRNKVSLDKLLKYYFQVIDPTSVNKQGNDRGRQYRTGIYYQDTADKSIIEKEITALQGKYKNKIQIEVEPLHNYIVAEEYHQDYLKKNPNGYCHIDLEQANYVIIDEKDYPKPSDAELKAKLTPLQYSVTQNKNTEHSFSNEYWDNFKPGIYVDVTTGEPLFSSKDKFESGCGWPSFTKPITKEVVTYQDDHSFNMLRTEVISRSGKAHLGHVFDDGPKDKGGLRYCINSAAVKFIPLEDMVKENYGYLTNAVKE
>Q9CN40
MTQQAIFAGGCFWCVEAVFNQIKGVEKATSGYINGTTENPTYKEVCTGETGHAEAVKVEFDATVISYEKLLDIFFSIHNPTQLNHQGEDVGTQYRTGIYYLNDEQEQLANKKIAELQPHFAEKIVTEVLPAQTFYPAEDYHQGYLLQNPQNSYCNLVATPKFLKAKVKFEEIWK
>Q9JWM8
MKHRTFFSLCAKFGCLLALGACSPKIVDAGAATVPHTLSTLKTADNRPASVYLKKDKPTLIKFWASWCPLCLSELGQTEKWAQDAKFSSANLITVASPGFLHEKKDGDFQKWYAGLNYPKLPVVTDNGGTIAQSLNISVYPSWALIGKDGDVQRIVKGSINEAQALALIRDPNADLGSLKHSFYKPDTQKKDSKIMNTRTIYLAGGCFWGLEAYFQRIDGVVDAVSGYANGNTKNPSYEDVSYRHTGHAETVKVTYDADKLSLDDILQYFFRVVDPTSLNKQGNDTGTQYRSGVYYTDPAEKAVIAAALKREQQKYQLPLVVENEPLKNFYDAEEYHQDYLIKNPNGYCHIDIRKADEPLPGKTKTAPQGKGFDAATYKKPSDAELKRTLTEEQYQVTQNSATEYAFSHEYDHLFKPGIYVDVVSGEPLFSSADKYDSGCGWPSFTRPIDAKSVTEHDDFSYNMRRTEVRSHAADSHLGHVFPDGPRDKGGLRYCINGASLKFIPLEQMDAAGYGALKSKVK
>Q9LAM9
MAEIYLAGGCFWGLEEYFSRIEGVKKTTVGYANGQVESTNYQLIHQTDHAETVHLIYDEKRVSLREILLYYFRVIDPLSVNKQGNDVGRQYRTGVYYTNQADKAVIEQVFAEQEKQLGQKIAVELEPLRHYVLAEDYHQDYLKKNPGGYCHINVNDAYQPLVDPGQYEKPTDAELKEQLTQEQYQVTQLSATERPFHNAYNATFEEGIYVDVTTGEPLFFAGDKFESGCGWPSFSRPIAREVLRYYEDKSHGMERIEVRSRSGNAHLGHVFTDGPESAGGLRYCINSAALRFIPKEKMEAEGYAYLLQHMK
>Q9SEC2
MFLLRTTTATTTPASLPLPLLSISSHLSLSKPSSFPVTSTKPLFTLRHSSSTPKIMSWLGRLGGTRTPADASMDQSSIAQGPDDDIPAPGQQFAQFGAGCFWGVELAFQRVPGVSKTEVGYTQGFLHNPTYNDICSGTTNHSEVVRVQYDPKACSFDSLLDCFWERHDPTTLNRQGNDVGTQYRSGIYFYTPEQEKAAIEAKERHQKKLNRTVVTEILPAKKFYRAEEYHQQYLAKGGRFGFRQSTEKGCNDPIRCYG
