# Supplementary material for: Enzyme classification with peptide programs: a comparative study
Source: BMC Bioinformatics. 2009 Jul 24;10:231. doi: 10.1186/1471-2105-10-231 (PMC2724424; doi:10.1186/1471-2105-10-231)
Supplement: Additional file 1 — Peptide Programs. Source code for the Peptide Program methodology used in this work. [file 1471-2105-10-231-S1.zip › Peptide Programs/PeptideProgram.java]

/********************************************************************************************
 * Class for representing a peptide program, including methods for training and storing
 * Programmer: Daniel Faria
 * Date: 07/21/2009
 * Note: See class PPC.java for peptide program management
 ********************************************************************************************/

public class PeptideProgram
{
	private int[] reg; //The registers
	private int[][][] instSet; //The current instruction set
	private int[][][] bestSet; //The best instruction set
	private int[] tempInst; //Temporary instruction

	private int regSize; //Number of registers
	private int regLimit; //Maximum register value
	private int inSize; //Instructions per amino acid
	private int sumLimit; //Maximum value for add/subtract value operation
	private int threshold; //Similarity threshold to compare registers
	private int nClass; //Number of registers used in classification
	
	private boolean trained; //True if the program has been trained
	private double[] bestScores; //Stores the best training scores
	
	//Starting and final annealing temperatures
	private final double START_TEMP = 0.0434468;
	private final double FINAL_TEMP = 0.0000724;
	
	/**
		Creates a new peptide program with random instructions
		@args: rs - number of registers; rl - maximum value allowed in each register;
		is - number of instructions per amino acid; sl - maximum value for add/subtract value operation;
		th - threshold value for comparing registers; nc - registers used in classification;
	*/
	public PeptideProgram(int rs, int rl, int is, int sl, int th, int nc)
	{
		regSize = rs;
		regLimit = rl;
		inSize = is;
		sumLimit = sl;
		threshold = th;
		nClass = nc;
		instSet = new int[20][inSize][6];
		bestSet = new int[20][inSize][6];
		for(int i = 0; i < 20; i++)
			for(int j = 0; j < inSize; j++)
				newInstruction(i, j);
		backup();
		tempInst = new int[6];
		trained = false;
		bestScores = new double[5];
	}

	/**
		Creates a new peptide program with given instructions
		@args: rs - number of registers; rl - maximum value allowed in each register;
		is - number of instructions per amino acid; sl - maximum value for add/subtract value operation;
		th - threshold value for comparing registers; nc - registers used in classification;
		set - instruction set; 
	*/
	public PeptideProgram(int rs, int rl, int is, int sl, int th, int nc, int[][][] set)
	{
		regSize = rs;
		regLimit = rl;
		inSize = is;
		sumLimit = sl;
		threshold = th;
		nClass = nc;
		instSet = new int[20][inSize][6];
		bestSet = new int[20][inSize][6];
		for(int i = 0; i < 20; i++)
			for(int j = 0; j < inSize; j++)
				for(int k = 0; k < 6; k++)
					instSet[i][j][k] = set[i][j][k];
		backup();
		tempInst = new int[6];
		trained = true;
		bestScores = new double[5];
	}

	/**
		Creates a new random instruction set
		(To use between training repeats when you don't want multi-annealing)
	*/
	public void resetInstSet()
	{
		for(int i = 0; i < 20; i++)
			for(int j = 0; j < inSize; j++)
				newInstruction(i, j);	
	}
	
	
	/**
		Resets the best scores to zero
		(To use when you change the dataset while using the same program)
	*/
	public void resetScores()
	{
		bestScores = new double[5];
	}
	
	/**	
		Returns the evaluation parameters for a given confusion matrix
		0 - accuracy, 1 - precision, 2 - recall, 3 - f_score and 4 - matthews
	*/
	public double[] evaluate(int[] confMatrix)
	{
		double[] scores = new double[5];
		//accuracy
		scores[0] = (confMatrix[0]+confMatrix[2])*1.0/(confMatrix[0]+confMatrix[1]+confMatrix[2]+confMatrix[3]);
		//precision
		scores[1] = confMatrix[0]*1.0/(confMatrix[0]+confMatrix[1]);
		//recall
		scores[2] = confMatrix[0]*1.0/(confMatrix[0]+confMatrix[3]);
		//f_score
		scores[3] = confMatrix[0]*1.0/Math.sqrt(1.0*(confMatrix[0]+confMatrix[1])*(confMatrix[0]+confMatrix[3]));
		//matthews correlation coefficient
		scores[4] = ((confMatrix[0]*confMatrix[2])-(confMatrix[1]*confMatrix[3]))*1.0/
			Math.sqrt(1.0*(confMatrix[0]+confMatrix[1])*(confMatrix[0]+confMatrix[3])*
			(confMatrix[2]+confMatrix[1])*(confMatrix[2]+confMatrix[3]));
			
		if(confMatrix[1]+confMatrix[2] == 0)
			scores[4] = 1.0;
		else if(confMatrix[0]+confMatrix[3] == 0)
		{
			scores[2] = 0.0; 
			scores[4] = -1.0;
		}
		else if(confMatrix[0]+confMatrix[1] == 0)
		{
			scores[1] = 0.0;
			scores[4] = 0.0;
		}
		else if(confMatrix[2]+confMatrix[3] == 0)
			scores[4] = 0.0;

		return scores;
	}
	
	/**
		Tests a given Protein with the peptide program
		Returns true if the protein is classified as positive and false otherwise
	*/
	public boolean test(int[] protein)
	{
		//Initialize the registers
		reg = new int[regSize];
		//For each amino acid of the protein execute the corresponding instruction(s)
		for(int i = 0; i < protein.length && protein[i] >= 0; i++)
			runInstructions(protein[i]);
		//Evaluate the result of the program
		boolean result = true;
		//For register used for classification check if it is greater than 0
		for(int i = 0; i < nClass; i++)
			result = (result && reg[i] > 0);
		//If all classification registers are > 0, then it is a positive
		return result;
	}
	
	/**
		Tests a set of positive and negative proteins with the peptide program
		Returns the corresponding confusion matrix
	*/
	public int[] test(int[][] pos, int[][] neg)
	{
		//Confusion matrix: 0 - truePos; 1 - falsePos; 2 - trueNeg; 3 - falseNeg;
		int[] confMatrix = new int[4];
		//Run the positive set of proteins
		for(int i = 0; i < pos.length; i++)
		{
			//If result is true, then it is a true positive
			if(test(pos[i]))
				confMatrix[0]++;
			//Otherwise it is a false negative
			else
				confMatrix[3]++;
		}
		//Run the negative set of proteins
		for(int i = 0; i < neg.length; i++)
		{
			//If result is true, then it is a false positive
			if(test(neg[i]))
				confMatrix[1]++;
			//Otherwise it is a true negative
			else
				confMatrix[2]++;
		}
		return confMatrix;
	}
	
	/**
		Trains the peptide program with a set of positive and negative protein sequences. Returns the evaluation scores.
		@args: evalParam - the parameter used for evaluation (accuracy; precision; recall; f_parameter; matthews)
	*/
	public double[] train(int[][] pos, int[][] neg, int maxIt, int evalParam, boolean anneal)
	{
		//Setup the annealing parameters
		double temperature = START_TEMP;
		double cool_rate = Math.pow(FINAL_TEMP/START_TEMP,1.25/maxIt); //Universal cooling schedule
		
		//Setup the amino acid and instruction to change, and the score-holding arrays
		int aminoAcid, instNumber;
		double[] currScores = new double[5];
		double[] prevScores = evaluate(test(pos,neg));
		
		//Update the best scores (they will be worse than the current if !trained or if resetScores()) 
		if(prevScores[evalParam] >= bestScores[evalParam])
			System.arraycopy(prevScores,0,bestScores,0,5);
		
		//Iterate until the maximum number of iterations or until a perfect classification is reached
		for(int i = 0; i < maxIt && bestScores[0] < 1; i++, temperature*=cool_rate)
		{
			//Select the amino acid and instruction to change
			aminoAcid = (int)(20*Math.random());
			instNumber = (int)(inSize*Math.random());
			//Backup that instruction
			backup(aminoAcid, instNumber);
			//Change the instruction and evaluate the new program
			newInstruction(aminoAcid,instNumber);
			currScores = evaluate(test(pos,neg));
			//Compare it to the best and change the best accordingly
			if(currScores[evalParam] > bestScores[evalParam])
			{
				backup();
				System.arraycopy(currScores,0,bestScores,0,5);
			}
			//If the new score is better than the previous or under annealing probability, update the old to the new
			if(currScores[evalParam] >= prevScores[evalParam] || (anneal &&
				Math.random() < Math.exp((currScores[evalParam]-prevScores[evalParam])/temperature)))
					 System.arraycopy(currScores,0,prevScores,0,5);
			//Else rollback the changed instruction
			else
				rollback(aminoAcid, instNumber);
			
			//Time saver: stops the annealing process halfway through if the chances of reaching the best result are very low
			if(trained && i == maxIt/2 && prevScores[evalParam] < 0.9 * bestScores[evalParam])
				break;
		}
		//If the final score is worse than the best, change the program to the best
		if(prevScores[evalParam] < bestScores[evalParam])
			rollback();
		
		trained = true;
		
		return evaluate(test(pos,neg));
	}
	
	/**
		String form of the peptide program
	*/
	public String toString()
	{
		String toReturn = "->Parameters" +
			"\n# Regs:" + regSize +
			"\nReg Limit:" + regLimit +
			"\n# Inst:" + inSize +
			"\nSum Limit:" + sumLimit +
			"\nThreshold:" + threshold +
			"\n# Class Regs:" + nClass +
			"\n->Instruction Set";
		String instruction = "";
		for(int i = 0; i < 20; i++)
		{
			switch(i)
			{
				case 0: toReturn += "\nAla"; break;
				case 1: toReturn += "\nCys"; break;
				case 2: toReturn += "\nAsp"; break;
				case 3: toReturn += "\nGlu"; break;
				case 4: toReturn += "\nPhe"; break;
				case 5: toReturn += "\nGly"; break;
				case 6: toReturn += "\nHis"; break;
				case 7: toReturn += "\nIle"; break;
				case 8: toReturn += "\nLys"; break;
				case 9: toReturn += "\nLeu"; break;
				case 10: toReturn += "\nMet"; break;
				case 11: toReturn += "\nAsp"; break;
				case 12: toReturn += "\nPro"; break;
				case 13: toReturn += "\nGln"; break;
				case 14: toReturn += "\nArg"; break;
				case 15: toReturn += "\nSer"; break;
				case 16: toReturn += "\nThr"; break;
				case 17: toReturn += "\nVal"; break;
				case 18: toReturn += "\nTrp"; break;
				case 19: toReturn += "\nTyr"; break;
			}
			for(int j = 0; j < inSize; j++)
				toReturn += "\n" + printInstruction(i,j);
		}
		return toReturn;
	}
	
	/**
		String form of a given instruction
	*/
	public String printInstruction(int aminoAcid, int instNumber)
	{
		String toReturn = "";
		if(instSet[aminoAcid][instNumber][3] == 0)
			toReturn = "Null";
		else
		{
			if(instSet[aminoAcid][instNumber][0] != 0)
			{
				toReturn = "if(Reg[" + instSet[aminoAcid][instNumber][1] + "] ";
				switch(instSet[aminoAcid][instNumber][0])
				{
					case 1: toReturn += "<<"; break;
					case 2: toReturn += "~~"; break;
					case 3: toReturn += ">>"; break;
				}
				toReturn += " Reg[" + instSet[aminoAcid][instNumber][2] + "]): ";
			}
			toReturn += "Reg[" + instSet[aminoAcid][instNumber][4] + "] ";
			if(instSet[aminoAcid][instNumber][3] % 2 == 0)
				toReturn += "-= ";
			else
				toReturn += "+= ";
			if(instSet[aminoAcid][instNumber][3] < 3)
				toReturn += instSet[aminoAcid][instNumber][5];
			else
				toReturn += "Reg[" + instSet[aminoAcid][instNumber][5] + "]";
		}		
		return toReturn;		
	}
	
	/**
		String form of the classification process for a given protein
	*/
	public String printRegisters(int[] protein)
	{
		String toReturn = "";
		reg = new int[regSize];
		for(int i = 0; i < protein.length && protein[i] >= 0; i++)
		{
			runInstructions(protein[i]);
			switch(protein[i])
			{
				case 0: toReturn += "\nAla"; break;
				case 1: toReturn += "\nCys"; break;
				case 2: toReturn += "\nAsp"; break;
				case 3: toReturn += "\nGlu"; break;
				case 4: toReturn += "\nPhe"; break;
				case 5: toReturn += "\nGly"; break;
				case 6: toReturn += "\nHis"; break;
				case 7: toReturn += "\nIle"; break;
				case 8: toReturn += "\nLys"; break;
				case 9: toReturn += "\nLeu"; break;
				case 10: toReturn += "\nMet"; break;
				case 11: toReturn += "\nAsp"; break;
				case 12: toReturn += "\nPro"; break;
				case 13: toReturn += "\nGln"; break;
				case 14: toReturn += "\nArg"; break;
				case 15: toReturn += "\nSer"; break;
				case 16: toReturn += "\nThr"; break;
				case 17: toReturn += "\nVal"; break;
				case 18: toReturn += "\nTrp"; break;
				case 19: toReturn += "\nTyr"; break;
			}
			toReturn += "\t" + i;
			for(int j = 0; j < regSize; j++)
				toReturn += "\t" + reg[j];
		}
		return toReturn;
	}

	//Backs up the whole instruction set on  bestSet
	private void backup()
	{
		for(int i = 0; i < 20; i++)
			for(int j = 0; j < inSize; j++)
				for(int k = 0; k < 6; k++)
					bestSet[i][j][k] = instSet[i][j][k];
	}
	
	//Backs up the an instruction on tempInst
	private void backup(int aminoAcid, int instNumber)
	{
		for(int k = 0; k < 6; k++)
			tempInst[k] = instSet[aminoAcid][instNumber][k];
	}
	
	//Rolls back the whole instruction set from the bestSet
	private void rollback()
	{
		for(int i = 0; i < 20; i++)
			for(int j = 0; j < inSize; j++)
				for(int k = 0; k < 6; k++)
					instSet[i][j][k] = bestSet[i][j][k];
	}
	
	//Rolls back an instruction set from tempInst
	private void rollback(int aminoAcid, int instNumber)
	{
		for(int k = 0; k < 6; k++)
			instSet[aminoAcid][instNumber][k] = tempInst[k];
	}
	
	//Creates a new random instruction for a given amino acid and instruction number
	private void newInstruction(int aminoAcid, int instNumber)
	{
		//type of operation: random number in 0-4
		//0 - no operation (no need to process anything else)
		//1 - add value; 2 - subtract value
		//3 - add register; 4 - subtract register
		instSet[aminoAcid][instNumber][3] = (int)(5*Math.random());
		if(instSet[aminoAcid][instNumber][3] > 0)
		{
			//register to change with operation
			instSet[aminoAcid][instNumber][4] = (int)(regSize*Math.random());
			//value if option is add/subtract value
			if(instSet[aminoAcid][instNumber][3] < 3)
				instSet[aminoAcid][instNumber][5] = 1+(int)(sumLimit*Math.random());
			//register if option is add/subtract register
			else
				instSet[aminoAcid][instNumber][5] = (int)(regSize*Math.random());
			
			//type of condition: random number in 0-3
			//0 - no condition (no need to process anything else)
			//1 - lesser than; 2 - similar to; 3 - greater than
			instSet[aminoAcid][instNumber][0] = (int)(4*Math.random());
			if(instSet[aminoAcid][instNumber][0] > 0)
			{
				//first register
				instSet[aminoAcid][instNumber][1] = (int)(regSize*Math.random());
				//second register (should be different from the first) 
				instSet[aminoAcid][instNumber][2] = (int)((regSize-1)*Math.random());
				if(instSet[aminoAcid][instNumber][2] >= instSet[aminoAcid][instNumber][1])
					instSet[aminoAcid][instNumber][2]++;
			}
		}
	}
	
	//Executes the instructions corresponding to a given amino acid
	private void runInstructions(int aminoAcid)
	{
		boolean execute = false;
		for(int i = 0; i < inSize; i++)
		{
			//Check if there is operation, otherwise do nothing
			if(instSet[aminoAcid][i][3] > 0)
			{
				//Process the condition
				switch(instSet[aminoAcid][i][0])
				{
					case 0://No condition -> always execute
						execute = true;
					break;
					case 1://Execute if reg1 smaller than reg2 (considering threshold value) 
						execute = (reg[instSet[aminoAcid][i][1]] < reg[instSet[aminoAcid][i][2]] - threshold);
					break;
					case 2://Execute if reg1 similar to reg2 (considering threshold value)
						execute = (reg[instSet[aminoAcid][i][1]] >= reg[instSet[aminoAcid][i][2]] - threshold) &&
							(reg[instSet[aminoAcid][i][1]] <= reg[instSet[aminoAcid][i][2]] + threshold);
					break;
					case 3://Execute if reg1 greater than reg2 (considering threshold value)
						execute = (reg[instSet[aminoAcid][i][1]] > reg[instSet[aminoAcid][i][2]] + threshold);
					break;
				}
				//Execute operation if the condition is met, otherwise do nothing
				if(execute)
				{
					//Process the operation
					switch(instSet[aminoAcid][i][3])
					{
						case 1://Add a positive integer value to a register
							reg[instSet[aminoAcid][i][4]] += instSet[aminoAcid][i][5];
						break;
						case 2://Subtract a positive integer value from a register
							reg[instSet[aminoAcid][i][4]] -= instSet[aminoAcid][i][5];
						break;
						case 3://Add a register to a register
							reg[instSet[aminoAcid][i][4]] += reg[instSet[aminoAcid][i][5]];
						break;
						case 4://Subtract a register from a register
							reg[instSet[aminoAcid][i][4]] -= reg[instSet[aminoAcid][i][5]];
						break;
					}
					if(reg[instSet[aminoAcid][i][4]] > regLimit)
						reg[instSet[aminoAcid][i][4]] = regLimit;
					if(reg[instSet[aminoAcid][i][4]] < -regLimit)
						reg[instSet[aminoAcid][i][4]] = -regLimit;			
				}
			}
		}
	}
}
