# Supplementary material for: Enzyme classification with peptide programs: a comparative study
Source: BMC Bioinformatics. 2009 Jul 24;10:231. doi: 10.1186/1471-2105-10-231 (PMC2724424; doi:10.1186/1471-2105-10-231)
Supplement: Additional file 1 — Peptide Programs. Source code for the Peptide Program methodology used in this work. [file 1471-2105-10-231-S1.zip › Peptide Programs/PPC.java]

/********************************************************************************************
 * Class for managing peptide program, including training a new program for a given dataset,
 * testing that program and reading an existing program
 * Programmer: Daniel Faria
 * Date: 07/21/2009
 * Usage: The PPC will identify and read all fasta files in the Data/ folder;
 * for each classification problem the data should be separated into pos and neg train and
 * test files; if a program file for that classification problem is available in the Program/
 * folder then the PPC will test the data with that program; otherwise the PPC will train a
 * new program for that data, store it in the Program/ folder and test the data with that
 * program; test results are stored in the Results/ folder and are overwritten on each run;
 * an example file for enzyme class 1.8.4.11 is provided
 ********************************************************************************************/
import java.io.*;
import java.util.*;

public class PPC
{
	//The peptide program
	private static PeptideProgram pp;
	
	//Parameters
	private static int regSize = 4;		//register size
	private static int regLimit = 128;	//register limit
	private static int inSize = 2;		//instruction set size
	private static int sumLimit = 8;	//sum value limit
	private static int threshold = 4;	//comparison threshold
	private static int nClass = 1;		//number of classifying registers
	private static int maxIt = 15000;	//number of iterations
	private static int evalParam = 4;	//evaluation parameter
	private static int repeat = 10;		//number of repetitions
	
	//Data
	private static String[] posAccs;	//Accs of the positive proteins
	private static String[] pos;		//Positive protein sequences
	private static String[] negAccs;	//Accs of the negative proteins
	private static String[] neg;		//Negative protein sequences
	
	//Results
	private static double[] testScores;
	private static double[] trainScores;
	
	
	public static void main(String[] args) throws Exception
	{
		//Get the list of enzyme classes in the Data folder
		String[] files = getFiles();
		File program;
		
		//Output file
		PrintWriter outStream;
		
		//For each enzyme class
		for(int i = 0; i < files.length; i++)
		{
			System.out.println("Processing class " + files[i]);
			outStream = new PrintWriter(new FileOutputStream("Results/" + files[i] + "_results.txt"));

			//Read the positive and negative training files
			readFasta(files[i] + "_pos_train.fasta", true);
			readFasta(files[i] + "_neg_train.fasta", false);
			
			outStream.println("Training:");
			
			//Check if there is already a program for this dataset
			program = new File("Programs/" + files[i] + "_prog.txt");
			if(!program.exists())
			{//if not
				//create a new peptide program
				pp = new PeptideProgram(regSize, regLimit, inSize, sumLimit, threshold, nClass);

				//and train it
				train(files[i]);
				for(int j = 0; j < 5; j++)
					outStream.println(trainScores[j]);
			}
			else
			{//otherwise
				//read the program from the file
				pp = readProgram(program);
				//and test it on the training data
				test(files[i]);
				for(int j = 0; j < 5; j++)
					outStream.println(testScores[j]);
			}
			
			//Test the program
			readFasta(files[i] + "_pos_test.fasta", true);
			readFasta(files[i] + "_neg_test.fasta", false);			
			test(files[i]);
			outStream.println("Testing:");
			for(int j = 0; j < 5; j++)
				outStream.println(testScores[j]);
			

			outStream.close();
		}
		System.out.println("Finished!");
	}
	
	private static void train(String className) throws Exception
	{
		double startTime = System.currentTimeMillis();
		double runTime;
		
		//Convert sequences to int[] format for faster processing
		int[][] intPos = protToInt(pos);
		int[][] intNeg = protToInt(neg);
		
		//Confusion matrix
		double[] classMatrix;

		for(int j = 0; j < repeat; j++)
		{
			//Train with simulated annealing
			classMatrix = pp.train(intPos, intNeg, maxIt, evalParam, (j<repeat-1));
			
			//If the training result was poor, make a new random program for the next training round
			if(classMatrix[evalParam] < 0.5 && j < repeat-1) 
				pp.resetInstSet();
			//Otherwise the new round will start at the best solution found thus far by default
			runTime = (System.currentTimeMillis() - startTime)/60000;
			System.out.println("Repeat: " + j + ", Best result: " + 
					trainScores[evalParam] + ", Run time: " + runTime + " min");
		}
			
		//Save the best program for this fold
		saveProgram(className + "_prog.txt");
			
		//Store the final training scores
		trainScores = pp.evaluate(pp.test(intPos, intNeg));
	}
	
	private static void test(String className) throws Exception
	{
		int[][] intPos = protToInt(pos);
		int[][] intNeg = protToInt(neg);
		testScores = pp.evaluate(pp.test(intPos, intNeg));
	}
	
	private static String[] getFiles()
	{
		ExtensionFilter suffix = new ExtensionFilter("_pos_train.fasta");
		File folder = new File("Data/");
		String[] fileList = folder.list(suffix);
		for(int i = 0; i < fileList.length; i++)
			fileList[i] = fileList[i].replaceAll("_pos_train.fasta", "");
		return fileList;
	}
	
	private static int[][] protToInt(String[] prots)
	{
		int maxSize = 0;
		for(int i = 0; i < prots.length; i++)
			maxSize = Math.max(prots[i].length(),maxSize);
		int[][] intProts = new int[prots.length][maxSize];
		for(int i = 0; i < prots.length; i++)
		{
			int j;
			for(j = 0; j < prots[i].length(); j++)
				switch(prots[i].charAt(j))
				{
					case 'A': intProts[i][j] = 0;	break; //Alanine
					case 'C': intProts[i][j] = 1;	break; //Cysteine
					case 'D': intProts[i][j] = 2;	break; //Aspartic Acid
					case 'E': intProts[i][j] = 3;	break; //Glutamic Acid
					case 'F': intProts[i][j] = 4;	break; //Phenylalanine
					case 'G': intProts[i][j] = 5;	break; //Glycine
					case 'H': intProts[i][j] = 6;	break; //Histidine
					case 'I': intProts[i][j] = 7;	break; //Isoleucine
					case 'K': intProts[i][j] = 8;	break; //Lysine
					case 'L': intProts[i][j] = 9;	break; //Leucine
					case 'M': intProts[i][j] = 10;	break; //Methionine
					case 'N': intProts[i][j] = 11;	break; //Asparagine
					case 'P': intProts[i][j] = 12;	break; //Proline
					case 'Q': intProts[i][j] = 13;	break; //Glutamine
					case 'R': intProts[i][j] = 14;	break; //Arginine
					case 'S': intProts[i][j] = 15;	break; //Serine
					case 'T': intProts[i][j] = 16;	break; //Threonine
					case 'V': intProts[i][j] = 17;	break; //Valine
					case 'W': intProts[i][j] = 18;	break; //Tryptophan
					case 'Y': intProts[i][j] = 19;	break; //Tyrosine
				}
			for(; j < maxSize; j++)
				intProts[i][j] = -1;
		}
		return intProts;
	}
	
	//Reads protein sequences from a fasta file
	private static void readFasta(String fileName, boolean positive) throws IOException
	{
		BufferedReader inStream = new BufferedReader(new FileReader("Data/" + fileName));
		String line = inStream.readLine();
		String sequence;
		Vector<String> prots = new Vector<String>(0,1);
		Vector<String> accs = new Vector<String>(0,1);
		while(!line.startsWith(">"))
			line = inStream.readLine();		
		while(line != null)
		{
			accs.add(line.substring(1));
			line = inStream.readLine();
			sequence = "";
			while(line != null && !line.startsWith(">"))
			{
				sequence += line.replaceAll("[ \t\n\f\r]","");
				line = inStream.readLine();
			}
			sequence = sequence.toUpperCase();
			sequence = sequence.replaceAll("[BJOUXZ]","");
			prots.add(sequence);
		}
		inStream.close();
		
		if(positive)
		{
			posAccs = new String[accs.size()];
			posAccs = accs.toArray(posAccs);
			pos = new String[prots.size()];
			pos = prots.toArray(pos);
		}
		else
		{
			negAccs = new String[accs.size()];
			negAccs = accs.toArray(negAccs);
			neg = new String[prots.size()];
			neg = prots.toArray(neg);
		}
	}
	
	private static PeptideProgram readProgram(File toRead) throws IOException
	{
		BufferedReader inStream = new BufferedReader(new FileReader(toRead));
		//Read the class atributes
		inStream.readLine();
		String line = inStream.readLine();
		regSize = Integer.parseInt(line.substring(line.indexOf(":")+1));
		line = inStream.readLine();
		regLimit = Integer.parseInt(line.substring(line.indexOf(":")+1));
		line = inStream.readLine();
		inSize = Integer.parseInt(line.substring(line.indexOf(":")+1));
		line = inStream.readLine();
		sumLimit = Integer.parseInt(line.substring(line.indexOf(":")+1));
		line = inStream.readLine();
		threshold = Integer.parseInt(line.substring(line.indexOf(":")+1));
		line = inStream.readLine();
		nClass = Integer.parseInt(line.substring(line.indexOf(":")+1));
		inStream.readLine();
		int[][][] instSet = new int[20][inSize][6];
		String temp;
		
		//Read the instruction set
		for(int i = 0; i < 20; i++)
		{
			inStream.readLine();
			for(int j = 0; j < inSize; j++)
			{
				temp = inStream.readLine();
				if(temp.equals("Null"))
					instSet[i][j][3] = 0;
				else
				{
					if(!temp.startsWith("if"))
						instSet[i][j][0] = 0;
					else
					{
						temp = temp.substring(temp.indexOf("[")+1);
						instSet[i][j][1] = Integer.parseInt(temp.substring(0,temp.indexOf("]")));
						temp = temp.substring(temp.indexOf(" ")+1);
						if(temp.startsWith("<"))
							instSet[i][j][0] = 1;
						else if(temp.startsWith("~"))
							instSet[i][j][0] = 2;
						else
							instSet[i][j][0] = 3;
						temp = temp.substring(temp.indexOf("[")+1);
						instSet[i][j][2] = Integer.parseInt(temp.substring(0,temp.indexOf("]")));
						temp = temp.substring(temp.indexOf(" ")+1);
					}
					temp = temp.substring(temp.indexOf("[")+1);
					instSet[i][j][4] = Integer.parseInt(temp.substring(0,temp.indexOf("]")));
					temp = temp.substring(temp.indexOf(" ")+1);
					if(temp.startsWith("+"))
						instSet[i][j][3] = 1;
					else
						instSet[i][j][3] = 2;
					if(temp.contains("["))
					{
						instSet[i][j][3] += 2;
						temp = temp.substring(temp.indexOf("[")+1);
						instSet[i][j][5] = Integer.parseInt(temp.substring(0,temp.indexOf("]")));
					}						
					else
					{
						temp = temp.substring(temp.indexOf(" ")+1);
						instSet[i][j][5] = Integer.parseInt(temp);
					}
				}
			}
		}
		inStream.close();
		return new PeptideProgram(regSize, regLimit, inSize, sumLimit, threshold, nClass, instSet);
	}
	
	/**
		Saves the peptide program into a text file
	*/
	private static void saveProgram(String fileName) throws IOException
	{
		PrintWriter outStream = new PrintWriter(new FileOutputStream("Programs/" + fileName));
		outStream.println(pp.toString());
		outStream.close();
	}	
}

/********************************************************************************************
 * Class for file and filename filter according to the extension (or any suffix)
 ********************************************************************************************/

class ExtensionFilter implements FilenameFilter
{
	//The extension being used to filter files
	private String extension;

	//Default constructor where extension is set
	public ExtensionFilter(String ex)
	{
		extension = ex;
	}

	//Filter filenames according to the defined extension (for FilenameFilter implementation)
 	public boolean accept(File inputFolder, String fileName)
	{
		File inputFile = new File(inputFolder, fileName);
		return (!inputFile.isDirectory() && fileName.endsWith(extension));
	}
}
